# Supplementary material for: Simultaneous Method for Selected PBDEs and HBCDDs in Foodstuffs Using Gas Chromatography—Tandem Mass Spectrometry and Liquid Chromatography—Tandem Mass Spectrometry
Source: Toxics. 2022 Dec 24;11(1):15. doi: 10.3390/toxics11010015 (PMC9862769; doi:10.3390/toxics11010015)
Supplement: Supplementary file 1 [file toxics-11-00015-s001.zip]

Archive with 1 entries (1 files):
- toxics-2080269-supplementary.pdf
